# Supplementary material for: Integration of pan-cancer transcriptomics with RPPA proteomics reveals mechanisms of epithelial-mesenchymal transition
Source: PLoS Comput Biol. 2018 Jan 2;14(1):e1005911. doi: 10.1371/journal.pcbi.1005911 (PMC5766255; doi:10.1371/journal.pcbi.1005911)
Supplement: S1 Table — (XLSX) [file pcbi.1005911.s006.xlsx]

## Sheet: Sheet 1
Supporting Table 1
RPPA	delta_BIC	mixture_coef_low	min_tissue_entropy	annot
CKIT	1189.35	0.825228	2.7606	bimodal_high-entropy_rare-up
TTF1	1068.74	0.902794	0.479832	bimodal_low-entropy
ERALPHA	952.168	0.906944	1.5125	bimodal_high-entropy_rare-up
CMET_pY1235	806.518	0.872569	2.74626	bimodal_high-entropy_rare-up
EGFR_pY1173	788.939	0.934757	0.391244	bimodal_low-entropy
UGT1A	708.49	0.779598	3.06466	bimodal_high-entropy_rare-up
AR	614.897	0.693882	3.18351	bimodal_high-entropy_common
CLAUDIN7	593.279	0.509912	3.12828	bimodal_high-entropy_common
PAI1	545.28	0.519581	3.22039	bimodal_high-entropy_common
GATA3	535.595	0.873884	1.57395	bimodal_high-entropy_rare-up
MYOSIN11	504.381	0.972178	0.918296	bimodal_low-entropy
ECADHERIN	489.266	0.559706	3.009	bimodal_high-entropy_common
IGF1R_pY1135Y1136	487.723	0.930494	0.918296	bimodal_low-entropy
HEREGULIN	474.854	0.6484	2.9892	bimodal_high-entropy_common
CMET	440.062	0.925492	3.07782	bimodal_high-entropy_rare-up
PREX1	415.366	0.737603	3.11505	bimodal_high-entropy_common
COX2	408.833	0.797894	3.00262	bimodal_high-entropy_rare-up
TRANSGLUTAMINASE	405.154	0.492025	3.13396	bimodal_high-entropy_common
RAB25	395.124	0.654078	2.89847	bimodal_high-entropy_common
PTEN	366.572	0.128231	3.25141	bimodal_high-entropy_rare-down
LCK	366.377	0.861467	1.37526	bimodal_low-entropy
PDGFRB	355.649	0.712446	3.15687	bimodal_high-entropy_common
BCL2	343.108	0.717087	2.68676	bimodal_high-entropy_common
MEK1_pS217S221	337.711	0.788137	2.97296	bimodal_high-entropy_rare-up
IGFBP2	330.537	0.452272	3.23639	bimodal_high-entropy_common
P27_pT198	324.469	0.897163	1.6117	bimodal_high-entropy_rare-up
CHK2_pT68	309.837	0.936332	2.45915	bimodal_high-entropy_rare-up
CASPASE7CLEAVEDD198	301.704	0.871379	1.85704	bimodal_high-entropy_rare-up
SYK	292.269	0.328297	3.19896	bimodal_high-entropy_common
CYCLIND1	288.075	0.795586	3.02478	bimodal_high-entropy_rare-up
SNAIL	281.132	0.723034	3.42779	bimodal_high-entropy_common
G6PD	279.128	0.649491	3.05591	bimodal_high-entropy_common
JNK_pT183PY185	270.372	0.851353	2.56704	bimodal_high-entropy_rare-up
SMAD3	263.681	0.995907	0	bimodal_low-entropy
CAVEOLIN1	258.845	0.399157	2.83547	bimodal_high-entropy_common
TIGAR	255.549	0.8941	2.90826	bimodal_high-entropy_rare-up
YAP_pS127	253.101	0.179585	1.02613	bimodal_low-entropy
HER2	249.086	0.954164	1.45678	bimodal_low-entropy
TUBERIN	242.899	0.0601507	2.1494	bimodal_high-entropy_rare-down
P27	235.711	0.807508	2.38323	bimodal_high-entropy_rare-up
HER2_pY1248	229.578	0.896916	1.42038	bimodal_low-entropy
ERALPHA_pS118	222.801	0.9798	0.650022	bimodal_low-entropy
BETACATENIN	217.244	0.226803	2.022	bimodal_high-entropy_rare-down
TWIST	213.501	0.931333	2.35275	bimodal_high-entropy_rare-up
NOTCH3	211.561	0.650487	2.67704	bimodal_high-entropy_common
AKT_pT308	196.124	0.514179	3.26801	bimodal_high-entropy_common
PEA15_pS116	185.821	0.54945	2.5231	bimodal_high-entropy_common
P70S6K	184.009	0.987027	0	bimodal_low-entropy
P53	183.598	0.416543	3.35144	bimodal_high-entropy_common
BAK	180.105	0.976323	0.991076	bimodal_low-entropy
EGFR	180.083	0.26404	2.34564	bimodal_high-entropy_common
E2F1	177.025	0.989282	0	bimodal_low-entropy
JAB1	176.644	0.325109	3.30803	bimodal_high-entropy_common
MIG6	174.312	0.616582	3.10287	bimodal_high-entropy_common
DIRAS3	172.603	0.818739	2.55504	bimodal_high-entropy_rare-up
PARPCLEAVED	170.118	0.838857	2.43466	bimodal_high-entropy_rare-up
TFRC	168.417	0.154943	3.0706	bimodal_high-entropy_rare-down
FOXO3A	168.117	0.965117	0.811278	bimodal_low-entropy
RAD50	144.332	0.847176	2.65311	bimodal_high-entropy_rare-up
SCD	142.949	0.816601	2.94802	bimodal_high-entropy_rare-up
SRC_pY416	142.726	0.770736	2.16794	bimodal_high-entropy_rare-up
STATHMIN	141.701	0.811956	2.41456	bimodal_high-entropy_rare-up
CK5	135.695	0.729579	0.918296	bimodal_low-entropy
PDCD1L1	131.094	0.736159	3.3436	bimodal_high-entropy_common
BIM	129.568	0.815678	1.70429	bimodal_high-entropy_rare-up
FIBRONECTIN	127.909	0.541312	3.26088	bimodal_high-entropy_common
RICTOR_pT1135	127.106	0.473561	2.82969	bimodal_high-entropy_common
CIAP	124.28	0.955229	0	bimodal_low-entropy
PCNA	123.034	0.69054	2.40276	bimodal_high-entropy_common
STAT5ALPHA	121.84	0.602874	3.26218	bimodal_high-entropy_common
BCATENIN_pT41S45	118.444	0.951348	2.58496	bimodal_high-entropy_rare-up
SYNAPTOPHYSIN	118.386	0.708015	0.56651	bimodal_low-entropy
NCADHERIN	118.024	0.393949	3.08646	bimodal_high-entropy_common
LCN2A	116.249	0.472851	0.980556	bimodal_low-entropy
STAT3_pY705	113.837	0.803772	2.44602	bimodal_high-entropy_rare-up
SETD2	113.319	0.958403	2.59491	bimodal_high-entropy_rare-up
RBM15	113.155	0.0809827	1.47684	bimodal_low-entropy
COLLAGENVI	111.796	0.385454	2.97346	bimodal_high-entropy_common
ANNEXIN1	107.821	0.249457	2.12352	bimodal_high-entropy_rare-down
CD31	106.894	0.643516	3.28082	bimodal_high-entropy_common
PDK1	106.347	0.332365	2.9121	bimodal_high-entropy_common
X1433BETA	105.58	0.793527	3.20675	bimodal_high-entropy_rare-up
EIF4E	105.556	0.779018	2.45761	bimodal_high-entropy_rare-up
PEA15	104.95	0.920423	1.81128	bimodal_high-entropy_rare-up
PR	103.694	0.90434	2.06266	bimodal_high-entropy_rare-up
MSH2	102.924	0.106254	2.1867	bimodal_high-entropy_rare-down
EGFR_pY1068	101.657	0.851336	2.49565	bimodal_high-entropy_rare-up
FLT3FLK2	100.5	0.752535	2.90036	bimodal_high-entropy_rare-up
CAVEOLIN2	99.9941	0.816493	0.666578	bimodal_low-entropy
GPBB	99.301	0.777924	3.13624	bimodal_high-entropy_rare-up
X1433EPSILON	98.367	0.89155	2.29547	bimodal_high-entropy_rare-up
CD26	96.8365	0.738545	2.34029	bimodal_high-entropy_common
HSP70	94.6242	0.755445	2.54603	bimodal_high-entropy_rare-up
AKT_pS473	94.4551	0.364196	3.02008	bimodal_high-entropy_common
MTOR	92.0572	0.0830785	2.26381	bimodal_high-entropy_rare-down
MEK1	90.981	0.162312	2.64305	bimodal_high-entropy_rare-down
P70S6K_pT389	89.2118	0.406734	3.16649	bimodal_high-entropy_common
CD49B	87.9711	0.352152	2.88442	bimodal_high-entropy_common
PAXILLIN	85.8235	0.181861	1.47576	bimodal_low-entropy
P16INK4A	85.5269	0.523783	3.32903	bimodal_high-entropy_common
MYOSINIIA_pS1943	85.1465	0.102866	2.6416	bimodal_high-entropy_rare-down
EIF4G	85.0082	0.143696	2.64759	bimodal_high-entropy_rare-down
PDCD1	83.9779	0.753401	1.13252	bimodal_low-entropy
EEF2	82.6134	0.709931	2.95141	bimodal_high-entropy_common
NF2	78.6416	0.110515	2.82189	bimodal_high-entropy_rare-down
CYCLINE1	77.9077	0.864181	2.9213	bimodal_high-entropy_rare-up
BAP1	77.3436	0.0335166	1	bimodal_low-entropy
P38	77.293	0.930462	1.79248	bimodal_high-entropy_rare-up
NDRG1_pT346	74.6535	0.666746	3.34493	bimodal_high-entropy_common
MAPK_pT202Y204	73.3992	0.555382	3.24076	bimodal_high-entropy_common
AXL	72.6138	0.419912	1.92728	bimodal_high-entropy_common
CRAF_pS338	70.1721	0.618694	2.56036	bimodal_high-entropy_common
YAP	68.5163	0.958704	1	bimodal_low-entropy
EPPK1	66.3859	0.349498	1.68114	bimodal_high-entropy_common
PI3KP85	66.1693	0.603911	3.30681	bimodal_high-entropy_common
FAK	65.8959	0.241846	0.631172	bimodal_low-entropy
JAGGED1	64.3798	0.530206	3.10241	bimodal_high-entropy_common
DUSP4	64.0886	0.542501	2.00942	bimodal_high-entropy_common
S6_pS235S236	63.2947	0.435339	3.27382	bimodal_high-entropy_common
DJ1	59.81	0.0220725	1	bimodal_low-entropy
CJUN_pS73	59.6021	0.535182	3.27933	bimodal_high-entropy_common
UQCRC2	58.9796	0.809071	2.90005	bimodal_high-entropy_rare-up
PKCDELTA_pS664	58.2562	0.599545	3.18124	bimodal_high-entropy_common
SMAD1	57.8252	0.865025	1.53049	bimodal_high-entropy_rare-up
GSK3ALPHABETA	56.8233	0.731489	2.90728	bimodal_high-entropy_common
CASPASE3	56.8004	0.364549	2.00886	bimodal_high-entropy_common
S6_pS240S244	56.2876	0.508518	3.24585	bimodal_high-entropy_common
HISTONEH3	52.4017	0.703209	2.18205	bimodal_high-entropy_common
P27_pT157	51.5586	0.187665	1.93935	bimodal_high-entropy_rare-down
H2AX_pS139	51.5033	0.801695	2.09581	bimodal_high-entropy_rare-up
TRAF1	51.4739	0.804315	0	bimodal_low-entropy
RET_pY905	51.0198	0.74466	0.650022	bimodal_low-entropy
ARAF	50.8275	0.150203	2.15564	bimodal_high-entropy_rare-down
PRDX1	50.7173	0.950366	0.918296	bimodal_low-entropy
INPP4B	50.4978	0.724442	2.79076	bimodal_high-entropy_common
CHK1_pS296	49.8371	0.532238	1.96531	bimodal_high-entropy_common
MSH6	48.6571	0.209361	2.66578	bimodal_high-entropy_rare-down
TAZ	48.609	0.215759	2.60371	bimodal_high-entropy_rare-down
ETS1	48.2433	0.920721	1.9183	bimodal_high-entropy_rare-up
BCL2A1	47.6681	0.763742	2.48289	bimodal_high-entropy_rare-up
FASN	44.9989	0.727124	2.90327	bimodal_high-entropy_common
SHC_pY317	44.215	0.778088	3.03795	bimodal_high-entropy_rare-up
PKM2	43.5257	0.461706	3.04757	bimodal_high-entropy_common
P21	43.2844	0.585265	3.39925	bimodal_high-entropy_common
PCADHERIN	43.1698	0.385308	2.41239	bimodal_high-entropy_common
RAB11	42.0289	0.933549	1.87996	bimodal_high-entropy_rare-up
IRS1	41.4225	0.45454	3.21203	bimodal_high-entropy_common
IRF1	41.0457	0.932242	0.650022	bimodal_low-entropy
CHROMOGRANINANTERM	41.0041	0.788302	1.11744	bimodal_low-entropy
ACVRL1	40.9736	0.784704	3.24302	bimodal_high-entropy_rare-up
MME	39.6682	0.519914	1.62538	bimodal_high-entropy_common
CASPASE8	39.5169	0.978876	2.32193	bimodal_high-entropy_rare-up
SNF5	38.9738	0.00935565	0	bimodal_low-entropy
BAX	38.057	0.140908	3	bimodal_high-entropy_rare-down
HER3	37.4061	0.261674	2.98913	bimodal_high-entropy_common
HLAE	37.1342	0.377019	1.84097	bimodal_high-entropy_common
MACC1	36.7028	0.36701	0.920183	bimodal_low-entropy
CD20	35.832	0.904775	0.764205	bimodal_low-entropy
SMAD4	35.1895	0.827044	2.64696	bimodal_high-entropy_rare-up
CASPASE3CLEAVED	34.4475	0.818764	0	bimodal_low-entropy
PDL1	33.6634	0.415952	1.01623	bimodal_low-entropy
ATM_pS1981	33.5156	0.556106	3.37422	bimodal_high-entropy_common
SRC_pY527	33.4347	0.384737	2.71246	bimodal_high-entropy_common
ID2	33.0183	0.647445	1.11828	bimodal_low-entropy
TUBERIN_pT1462	32.6515	0.423926	3.27327	bimodal_high-entropy_common
MCL1	32.2891	0.641276	2.21905	bimodal_high-entropy_common
GCN5L2	30.7578	0.280238	2.68597	bimodal_high-entropy_common
CONNEXIN43	30.6951	0.401266	1.18973	bimodal_low-entropy
X4EBP1_pS65	30.3806	0.739328	3.038	bimodal_high-entropy_common
CHK1_pS345	28.6229	0.412508	3.35035	bimodal_high-entropy_common
CRAF	27.5437	0.978898	0	bimodal_low-entropy
MYOSINIIA	26.2294	0.198832	1	bimodal_low-entropy
CYTOKERATIN8	25.9628	0.316105	1	bimodal_low-entropy
P38MAPK	25.6854	0.838152	2.07587	bimodal_high-entropy_rare-up
BAP1C4	25.5161	0.0299656	0.918296	bimodal_low-entropy
FOXO3A_pS318S321	25.4263	0.925408	2.23127	bimodal_high-entropy_rare-up
PLCGAMMA2_pY759	23.9387	0.957309	0	bimodal_low-entropy
NRAS	23.4461	0.693867	3.2557	bimodal_high-entropy_common
X1433SIGMA	23.1075	0.778379	0.426229	bimodal_low-entropy
CD274	22.4432	0.313757	0.971158	bimodal_low-entropy
RICTOR	20.7342	0.045546	0.811278	bimodal_low-entropy
ID3	18.9239	0.396986	0	bimodal_low-entropy
VEGFR2	18.9211	0.499781	2.72968	bimodal_high-entropy_common
CDK1	18.8061	0.866282	1.85856	bimodal_high-entropy_rare-up
CD55	18.7404	0.693056	0.918296	bimodal_low-entropy
COUPTFII	18.7143	0.347685	0.353359	bimodal_low-entropy
RB	18.5578	0.781914	1.65617	bimodal_high-entropy_rare-up
SDHA	18.439	0.873125	0.918296	bimodal_low-entropy
ACC1	18.0711	0.178018	2.35021	bimodal_high-entropy_rare-down
ATM	17.7069	0.819078	2.18924	bimodal_high-entropy_rare-up
BRCA2	17.611	0.648084	2.68164	bimodal_high-entropy_common
NEUROPILIN1	17.1709	0.580914	0.954434	bimodal_low-entropy
ELK1_pS383	17.0658	0.283705	2.0486	bimodal_high-entropy_common
ATP5A	16.9546	0.682166	1.54879	bimodal_high-entropy_common
LAT	16.8315	0.777024	0.985228	bimodal_low-entropy
PAR	16.6601	0.475471	1.24195	bimodal_low-entropy
ER	16.382	0.77934	1.81919	bimodal_high-entropy_rare-up
CD38	16.3156	0.566198	0.918296	bimodal_low-entropy
CXCR4	16.1491	0.654728	0.503258	bimodal_low-entropy
CYCLINE2	15.9082	0.932549	0.811278	bimodal_low-entropy
SF2	15.5326	0.90529	2.59179	bimodal_high-entropy_rare-up
YB1_pS102	15.2362	0.856533	2.35353	bimodal_high-entropy_rare-up
IRF4	15.0425	0.769718	0	bimodal_low-entropy
P38_pT180Y182	14.7046	0.350913	3.34204	bimodal_high-entropy_common
H2AX_pS140	14.694	0.915719	0.918296	bimodal_low-entropy
ERCC1	14.3563	0.935027	1.75272	bimodal_high-entropy_rare-up
BECLIN	14.1134	0.942636	1.58496	bimodal_high-entropy_rare-up
ADAR1	13.9359	0.666047	2.55447	bimodal_high-entropy_common
CYCLINB1	13.0228	0.277601	3.17035	bimodal_high-entropy_common
MYH11	12.9996	0.975509	0.811278	bimodal_low-entropy
X4EBP1_pT70	12.874	0.617239	2.49307	bimodal_high-entropy_common
PKCALPHA	12.7417	0.453433	3.11308	bimodal_high-entropy_common
PLCGAMMA2	12.2925	0.233075	0	bimodal_low-entropy
SOD2	12.1173	0.673355	1.37878	bimodal_low-entropy
SURVIVIN	12.0862	0.791094	0	bimodal_low-entropy
XBP1	11.3964	0.298947	1.84531	bimodal_high-entropy_common
CO86	10.6655	0.598913	0.468996	bimodal_low-entropy
S6	10.2498	0.143182	1.90564	bimodal_high-entropy_rare-down
UBAC1	10.1526	0.378351	3.14182	bimodal_high-entropy_common
CYCLINA	10.0518	0.116116	0	bimodal_low-entropy
JNK2	9.8953	0.701907	2.72628	bimodal_high-entropy_common
PLK1	9.88677	0.314649	2.2359	bimodal_high-entropy_common
EPHA2_pT594	9.79062	0.906946	2.13394	bimodal_high-entropy_rare-up
HISTONEH3_pS10	9.59631	0.597865	0.619382	bimodal_low-entropy
CJUN	9.58712	0.711755	1.1867	bimodal_low-entropy
ATR	9.5625	0.00449441	0	bimodal_low-entropy
FRA1	8.99622	0.423266	1.50997	bimodal_high-entropy_common
GAB2	8.92183	0.141522	2.582	bimodal_high-entropy_rare-down
BCL6	8.69157	0.786599	0	bimodal_low-entropy
STAT5A	8.47677	0.945896	0	bimodal_low-entropy
CDK1_pY15	7.88325	0.545127	1.37183	bimodal_low-entropy
BID	7.82215	0.339266	2.90396	bimodal_high-entropy_common
MDM2_pS166	7.55649	0.633767	3.01336	bimodal_high-entropy_common
IGFRB	7.55517	0.977881	1.58496	bimodal_high-entropy_rare-up
X1433ZETA	6.60701	0.0529659	0.918296	bimodal_low-entropy
CD11	6.42289	0.476804	0	bimodal_low-entropy
FOXM1	6.35721	0.345015	3.11606	bimodal_high-entropy_common
GYS	6.24423	0.008933	0	bimodal_low-entropy
HIF1ALPHA	5.96655	0.186413	1.75	bimodal_high-entropy_rare-down
THYMIDILATESYNTHASE	5.66342	0.668908	0.985228	bimodal_low-entropy
PAX5	5.64606	0.325428	0	bimodal_low-entropy
FAS	5.31011	0.931916	0	bimodal_low-entropy
PLCGAMMA1_pY783	5.25078	0.867039	1	bimodal_low-entropy
CD19	5.25026	0.809855	0	bimodal_low-entropy
LKB1	5.10944	0.759007	2.28383	bimodal_high-entropy_rare-up
XRCC1	4.63643	0.0670101	1	bimodal_low-entropy
ENY2	4.43512	0.337034	1.5	bimodal_high-entropy_common
ARAF_pS299	4.14113	0.873423	2.19969	bimodal_high-entropy_rare-up
HSP27_pS82	4.13454	0.355893	0.721928	bimodal_low-entropy
XIAP	3.77387	0.948952	0	bimodal_low-entropy
GLUTAMINASE	3.65779	0.791715	0.918296	bimodal_low-entropy
ANNEXINVII	3.40023	0.16052	0	bimodal_low-entropy
HISTONEH2AX_pS139	3.34051	0.453566	0.391244	bimodal_low-entropy
BRN2	3.00852	0.307624	0.918296	bimodal_low-entropy
BRAF_pS445	2.78946	0.99705	0	bimodal_low-entropy
X4EBP1_pT37T46	2.29775	0.619765	3.27708	bimodal_high-entropy_common
RB_pS807S811	2.20711	0.752327	0	bimodal_low-entropy
PKCALPHA_pS657	2.20634	0.622381	3.12894	bimodal_high-entropy_common
HSP27	2.02424	0.830063	2.39613	bimodal_high-entropy_rare-up
DMK9HISTONEH3	1.9637	0.921083	0	non-bimodal
EGR1	1.82795	0.0643257	0	non-bimodal
NOTCH1	1.71354	0.83245	3.01057	non-bimodal
P90RSK_pS221	1.65496	0.161128	0.918296	non-bimodal
RHEB	1.53429	0.733293	1.81128	non-bimodal
CMYC_pT58	1.49524	0.915907	0.918296	non-bimodal
SGK	1.19897	0.919723	0	non-bimodal
PUMA	1.08814	0.70473	1.6645	non-bimodal
CREB	0.926174	0.0790174	0.918296	non-bimodal
CYTOKERATIN17	0.842886	0.117972	0	non-bimodal
FAK_pY397	0.816347	0.696418	3.36849	non-bimodal
CD44	0.787086	0.345842	1.86383	non-bimodal
AMPK_pT172	0.435784	0.313911	3.03902	non-bimodal
LDHA	0.350364	0.896449	1.58496	non-bimodal
CHK1	0.148878	0.0485325	1.5789	non-bimodal
CD29	-0.0707102	0.629538	3.23435	non-bimodal
RAPTOR	-0.118838	0.63596	2.88381	non-bimodal
CKIT_pY703	-0.214581	0.427849	0	non-bimodal
TIF1ALPHA	-0.303352	0.882042	0	non-bimodal
SYK_pY323	-0.639374	0.618856	0.985228	non-bimodal
COXIV	-0.773484	0.409624	3.37426	non-bimodal
CASEINKINASE	-0.888734	0.345235	1.18872	non-bimodal
ARID1A	-1.00454	0.305363	1.89185	non-bimodal
TCF4	-1.04735	0.657935	0.530406	non-bimodal
ZNF342	-1.25125	0.689672	0.954434	non-bimodal
BCRYSTALLIN	-1.25332	0.428846	0.803072	non-bimodal
CASPASE9CLEAVED	-1.33233	0.96977	0	non-bimodal
BETACATENIN_pS33S37T41	-1.38308	0.45496	0.865857	non-bimodal
GATA6	-1.43893	0.1374	0.921928	non-bimodal
MRE11	-1.49962	0.446669	1.80589	non-bimodal
ER_pS167	-1.67083	0.787494	1.54375	non-bimodal
X4EBP1	-1.88881	0.502466	3.3738	non-bimodal
DNMT1	-2.12982	0.542354	0.391244	non-bimodal
GSK3ALPHABETA_pS21S9	-2.20339	0.013422	1.52193	non-bimodal
RAD51	-2.22842	0.927623	0	non-bimodal
MDM2	-2.2861	0.698806	1	non-bimodal
CYTOKERATIN18	-2.42697	0.517449	0.816689	non-bimodal
NAPSINA	-2.59038	0.920302	1.14883	non-bimodal
SLC1A5	-2.71859	0.0977699	0	non-bimodal
X53BP1	-2.73236	0.00994234	0	non-bimodal
COFILIN_pS3	-2.78999	0.904407	0	non-bimodal
HEXOKINASEII	-2.8678	0.851824	0.918296	non-bimodal
CYTOKERATIN19	-3.05383	0.139074	1.54879	non-bimodal
RPA32	-3.27749	0.933463	0	non-bimodal
GATA2	-3.28238	0.861854	0.721928	non-bimodal
LKB1_pS428	-3.31525	0.100783	1.02706	non-bimodal
SYK_pY525Y526	-3.34466	0.65476	0.881291	non-bimodal
PI3KP110ALPHA	-3.54421	0.778194	3.01925	non-bimodal
EEF2K	-3.62419	0.787309	2.20969	non-bimodal
ETV6	-3.63292	0.127772	0.979023	non-bimodal
PYK2_pY402	-3.68929	0.66793	0.650022	non-bimodal
JUNB	-3.7215	0.76195	0	non-bimodal
CABL_pT735	-3.88257	0.896276	1	non-bimodal
MEK2	-4.12114	0.907009	2.25451	non-bimodal
BLNK_pY84	-4.32457	0.675025	0	non-bimodal
P27KIP1	-4.40336	0.166826	1.5	non-bimodal
TELOMERASE	-4.66511	0.370632	1.73815	non-bimodal
P90RSK_pT573	-4.67542	0.366082	1.85656	non-bimodal
KU80	-4.73848	0.0958987	1.44662	non-bimodal
DETYROSINATEDALPHATUBULIN	-4.74598	0.783709	1.92193	non-bimodal
ERG123	-4.78103	0.426211	0.297472	non-bimodal
P38ALPHA	-4.86085	0.486357	1.72249	non-bimodal
SPIB	-4.89331	0.0403357	0	non-bimodal
EIG121	-4.89424	0.535998	0.985228	non-bimodal
MIF	-4.90382	0.974121	0	non-bimodal
MGMT	-5.02558	0.963579	0	non-bimodal
PARP1	-5.07945	0.016367	1.58496	non-bimodal
BLIMP1	-5.26905	0.641031	0.993393	non-bimodal
EGR2	-5.45224	0.0818304	0.918296	non-bimodal
ERK2	-5.50279	0.8691	2	non-bimodal
CASEINKINASEIALPHA	-5.50696	0.0614855	0.918296	non-bimodal
CASK	-5.59487	0.347855	0	non-bimodal
CYCLOPHILINF	-5.65421	0.990124	0	non-bimodal
BETACATENIN_pS33	-5.65543	0.194792	0.918296	non-bimodal
ROCK1	-5.79725	0.961728	0	non-bimodal
P90RSK	-5.88358	0.260134	2.32113	non-bimodal
TFAM	-6.00746	0.285652	0.811278	non-bimodal
LAT_pY191	-6.01494	0.820001	0	non-bimodal
XPF	-6.04155	0.15528	1	non-bimodal
HYDIN	-6.15523	0.470424	1.92118	non-bimodal
BLNK_pY96	-6.18164	0.959418	1	non-bimodal
DMHISTONEH3	-6.20584	0.395811	2.00954	non-bimodal
PLCGAMMA1	-6.23061	0.0732596	0	non-bimodal
TSC1	-6.26895	0.902077	3.12	non-bimodal
SMAD6	-6.39925	0.469387	0.668564	non-bimodal
NRF2	-6.6864	0.108176	0.970951	non-bimodal
CREL	-6.68642	0.125916	0.996118	non-bimodal
STAT1_pY701	-6.71164	0.0976146	0	non-bimodal
BRAF	-6.73799	0.257014	0	non-bimodal
PAX2	-6.84394	0.926002	1.54375	non-bimodal
P62LCKLIGAND	-7.04431	0.222314	0	non-bimodal
BRD4	-7.06761	0.198807	1.99903	non-bimodal
ALPHACATENIN	-7.20252	0.809663	1.5	non-bimodal
YB1	-7.25299	0.962196	0	non-bimodal
SMAC	-7.26957	0.791235	2.54926	non-bimodal
ATRIP	-7.33501	0.415341	0.650022	non-bimodal
AKT	-7.41117	0.859263	0	non-bimodal
ENOS_pS1177	-7.54743	0.0976396	0.918296	non-bimodal
P70S6K_pS371	-7.62639	0.83623	1.55666	non-bimodal
KI67	-7.62714	0.150539	0.918296	non-bimodal
EGFR_pY992	-7.8365	0.899609	0.970951	non-bimodal
COMT	-7.85634	0.324063	1.67982	non-bimodal
JAK1	-7.87589	0.848024	1	non-bimodal
ATP5H	-7.88628	0.684053	2.95346	non-bimodal
EZRIN_pY353	-7.91475	0.908023	1.12347	non-bimodal
PKCDELTA_pT507	-7.91945	0.952957	0	non-bimodal
BLNK	-7.92238	0.386066	0	non-bimodal
KEAP1	-7.94816	0.93173	0	non-bimodal
CLIP115	-8.0771	0.361208	0.684038	non-bimodal
GYS_pS641	-8.08214	0.38582	3.37887	non-bimodal
STAT6_pY641	-8.13816	0.904883	0	non-bimodal
PLCGAMMA2_pY1217	-8.21271	0.382213	0.371232	non-bimodal
DNMT3A	-8.2855	0.902298	0.918296	non-bimodal
SMAD3_pS423	-8.31441	0.519666	1.36096	non-bimodal
PLK1_pT210	-8.43057	0.650112	1.03892	non-bimodal
SYK_pY352	-8.43738	0.91673	0	non-bimodal
ACETYLATUBULINLYS40	-8.44795	0.0523132	1.90564	non-bimodal
PI3KP110B	-8.6122	0.156488	1.5	non-bimodal
EIF4G1_pS1108	-8.6629	0.831632	1	non-bimodal
MMP2	-8.66714	0.897833	0	non-bimodal
XPA	-8.738	0.244353	1.97247	non-bimodal
CRM1	-8.77843	0.454587	3.1599	non-bimodal
NDUFB4	-8.95239	0.97	0	non-bimodal
ALPHATUBULIN	-9.05039	0.35948	0.954434	non-bimodal
P90RSK_pT359S363	-9.06138	0.955313	1.75	non-bimodal
AMPKALPHA	-9.0886	0.990678	0	non-bimodal
STAT3	-9.09065	0.11616	0	non-bimodal
CABL	-9.17704	0.984744	0.811278	non-bimodal
DNATOPOISOMERASE2BETA	-9.21807	0.146048	0.591673	non-bimodal
VASP	-9.24447	0.833537	1.14883	non-bimodal
BRCA1	-9.25575	0.897407	1	non-bimodal
CHK2	-9.3185	0.255724	0	non-bimodal
NUR77	-9.38896	0.935427	0	non-bimodal
AIB1	-9.45468	0.475312	1.37528	non-bimodal
RSK	-9.59329	0.68916	1.5	non-bimodal
DNATOPOISOMERASE2ALPHA	-9.67418	0.897795	0	non-bimodal
COFILIN	-9.68941	0.887352	0.811278	non-bimodal
TAU	-9.69466	0.815668	0	non-bimodal
SGK_pS78	-9.72176	0.27498	0.918296	non-bimodal
PRAS40	-9.87616	0.562621	1.98949	non-bimodal
STAT5_pY694	-9.94847	0.925688	1.58496	non-bimodal
AURORAB	-9.98141	0.938137	0	non-bimodal
MT1F	-10.0766	0.567684	1.34859	non-bimodal
CYCLINE4	-10.2613	0.0591438	0	non-bimodal
FAK_pY925	-10.2755	0.327995	1.02146	non-bimodal
CASPASE9	-10.3807	0.290845	1.18973	non-bimodal
IRS1_pS307	-10.45	0.116592	1.37878	non-bimodal
COMPLEXIISUBUNIT	-10.4772	0.216982	2.25	non-bimodal
PDK1_pS241	-10.5057	0.688398	2.88646	non-bimodal
CMYC_pT58S62	-10.8076	0.0455307	0	non-bimodal
CDK4	-10.8104	0.0778256	0	non-bimodal
CULLIN2	-10.946	0.918994	0	non-bimodal
PORIN	-10.948	0.985346	0	non-bimodal
PLK4	-10.9511	0.55623	1.0958	non-bimodal
GPR82	-10.9981	0.491065	0.946373	non-bimodal
PDCD4	-11.2015	0.994852	0	non-bimodal
P63	-11.4779	0.82554	0.721928	non-bimodal
ASNS	-11.5206	0.0916703	0	non-bimodal
PYGM	-11.5391	0.950954	0.918296	non-bimodal
SHP2_pY542	-11.6148	0.982658	0.811278	non-bimodal
SRC	-11.7138	0.771259	0	non-bimodal
JAK2	-11.7544	0.106933	0	non-bimodal
MERLIN	-12.242	0.0665247	0	non-bimodal
MTOR_pS2448	-12.3077	0.0230161	0	non-bimodal
HER3_pY1289	-12.343	0.990628	1	non-bimodal
PARPAB3	-12.4539	0.961163	0	non-bimodal
HIAP	-12.4671	0.313501	1.84237	non-bimodal
TAZ_pS79	-12.5767	0.0626409	0.918296	non-bimodal
CTLA4	-12.633	0.609039	1.02836	non-bimodal
MITOCHONDRIA	-12.7296	0.528665	1.5511	non-bimodal
DVL3	-12.8249	0.0879398	0	non-bimodal
BAD_pS112	-12.8362	0.239967	0	non-bimodal
NFKBP65_pS536	-13.6213	0.834359	0	non-bimodal
EZH2	-13.8491	0.928277	0	non-bimodal
ERCC5	-14.6546	0.342666	0	non-bimodal
GAPDH	-14.9259	0.739191	2.12193	non-bimodal
TYRO3	-15.2362	0.924974	1	non-bimodal
PRAS40_pT246	-15.2484	0.953118	0.918296	non-bimodal
ATR_pS428	-15.661	0.379526	0	non-bimodal
COG3	-15.7962	0.363408	0	non-bimodal
GSK3_pS9	-16.9522	0.436228	3.39553	non-bimodal
ACC_pS79	-17.0698	0.371745	2.896	non-bimodal
CMYC	-17.8607	0.992672	0	non-bimodal
PKCPANBETAII_pS660	-18.6387	0.617971	3.26556	non-bimodal
BCLXL	-19.2081	0.944218	0	non-bimodal
BACTIN	NA	NA	0	non-bimodal
IGFBP5	NA	NA	0	non-bimodal
VIMENTIN	NA	NA	0	non-bimodal
EIF2A_pS51	NA	NA	0	non-bimodal
PDCD5	NA	NA	0	non-bimodal
GAB2_pY452	NA	NA	0	non-bimodal
